# Supplementary material for: Metabolic Risk Factors for Hepatocellular Carcinoma in Patients with Nonalcoholic Fatty Liver Disease: A Prospective Study
Source: Cancers (Basel). 2022 Dec 17;14(24):6234. doi: 10.3390/cancers14246234 (PMC9777437; doi:10.3390/cancers14246234)
Supplement: Supplementary file 1 [file cancers-14-06234-s001.zip]

Archive with 1 entries (1 files):
- cancers-2019732-supplementary.pdf
